# Supplementary material for: Application of 1H NMR and HPLC-DAD in Metabolic Profiling of Extracts of Lavandula angustifolia and Lavandula × intermedia Cultivars
Source: Plants (Basel). 2026 Jan 10;15(2):217. doi: 10.3390/plants15020217 (PMC12844681; doi:10.3390/plants15020217)
Supplement: Supplementary file 1 [file plants-15-00217-s001.zip]

Archive with 1 entries (1 files):
- plants-4045001-supplementary.pdf
